# Supplementary material for: Antigenic Diversity of Human Norovirus Capsid Proteins Based on the Cross-Reactivities of Their Antisera
Source: Pathogens. 2021 Aug 5;10(8):986. doi: 10.3390/pathogens10080986 (PMC8398591; doi:10.3390/pathogens10080986)
Supplement: Supplementary file 1 [file pathogens-10-00986-s001.zip]

Archive with 1 entries (1 files):
- pathogens-1286118-supplementary.pdf
